# Supplementary material for: Screen Media Usage, Sleep Time and Academic Performance in Adolescents: Clustering a Self-Organizing Maps Analysis
Source: PLoS One. 2014 Jun 18;9(6):e99478. doi: 10.1371/journal.pone.0099478 (PMC4062405; doi:10.1371/journal.pone.0099478)
Supplement: Table S1 — Descriptive statistics of the different clusters. (XLSX) [file pone.0099478.s001.xlsx]

## Sheet: Table S1
Table S1. Descriptive statistics of the different clusters
cluster		Age	Academic Achievement	Sleep time	TV/vide/DVD	Computer playing	Computer communicating	Computer for doing homework	Overall computer use	Passive videogames	Active videogames	Mobile for communicating	Mobile for playing	Overall sedentary screen media usage
1	Mean	14.9443	2.6536	8.0174	2.0872	0.6944	1.2839	0.2765	2.2558	0.5594	0.19	0.1845	0.0354	4.8915
	Std. Deviation	0.69091	0.06618	0.1926	0.10858	0.13367	0.30367	0.03176	0.42669	0.09836	0.03346	0.0352	0.00426	0.5141
	SEM	0.15449	0.0148	0.04307	0.02428	0.02989	0.0679	0.0071	0.09541	0.02199	0.00748	0.00787	0.00095	0.11496
	95% CI (lower)	14.6415	2.62459	7.93298	2.03961	0.635816	1.15082	0.262584	2.0688	0.5163	0.175339	0.169075	0.033538	4.66618
	95% CI (higher)	15.2471	2.68261	8.10182	2.13479	0.752984	1.41698	0.290416	2.4428	0.6025	0.204661	0.199925	0.037262	5.11682
2	Mean	13.2124	3.4135	8.5763	1.5039	0.1716	0.7051	0.1773	1.0517	0.0706	0.1494	0.1694	0.0188	2.6112
	Std. Deviation	0.48987	0.16561	0.19191	0.22827	0.05586	0.27998	0.05169	0.37786	0.01555	0.02332	0.05652	0.00531	0.61048
	SEM	0.08944	0.03024	0.03504	0.04168	0.0102	0.05112	0.00944	0.06899	0.00284	0.00426	0.01032	0.00097	0.11146
	95% CI (lower)	13.0371	3.35423	8.50762	1.42221	0.151608	0.604905	0.158798	0.91648	0.0650336	0.14105	0.149173	0.0168988	2.39274
	95% CI (higher)	13.3877	3.47277	8.64498	1.58559	0.191592	0.805295	0.195802	1.18692	0.0761664	0.15775	0.189627	0.0207012	2.82966
3	Mean	13.4698	3.0944	8.5171	1.7442	0.3587	0.4889	0.1464	0.9956	0.5489	0.2465	0.1099	0.0278	3.271
	Std. Deviation	0.4792	0.16422	0.17365	0.34392	0.11755	0.1263	0.02894	0.27126	0.19817	0.03452	0.0155	0.00659	0.75112
	SEM	0.08749	0.02998	0.0317	0.06279	0.02146	0.02306	0.00528	0.04952	0.03618	0.0063	0.00283	0.0012	0.13713
	95% CI (lower)	13.2983	3.03564	8.45497	1.62113	0.316638	0.443702	0.136051	0.898541	0.477987	0.234152	0.104353	0.025448	3.00223
	95% CI (higher)	13.6413	3.15316	8.57923	1.86727	0.400762	0.534098	0.156749	1.09266	0.619813	0.258848	0.115447	0.030152	3.53977
4	Mean	14.601	2.9518	8.105	1.9437	0.2694	1.8703	0.3435	2.4801	0.0822	0.1505	0.3595	0.0276	4.4653
	Std. Deviation	0.64407	0.15732	0.18814	0.13483	0.0797	0.37187	0.02868	0.41195	0.02759	0.03653	0.05265	0.00881	0.48228
	SEM	0.14402	0.03518	0.04207	0.03015	0.01782	0.08315	0.00641	0.09211	0.00617	0.00817	0.01177	0.00197	0.10784
	95% CI (lower)	14.3187	2.88285	8.02254	1.88461	0.234473	1.70733	0.330936	2.29956	0.0701068	0.134487	0.336431	0.0237388	4.25393
	95% CI (higher)	14.8833	3.02075	8.18746	2.00279	0.304327	2.03327	0.356064	2.66064	0.0942932	0.166513	0.382569	0.0314612	4.67667
5	Mean	16.1814	2.7681	7.7506	1.4435	0.3178	0.7256	0.1863	1.2302	0.2972	0.1079	0.1707	0.0271	2.968
	Std. Deviation	0.37466	0.12232	0.10459	0.22226	0.09216	0.18074	0.02225	0.26599	0.08174	0.03106	0.01849	0.00558	0.54383
	SEM	0.0684	0.02233	0.0191	0.04058	0.01683	0.033	0.00406	0.04856	0.01492	0.00567	0.00338	0.00102	0.09929
	95% CI (lower)	16.0473	2.72433	7.71316	1.36396	0.284813	0.66092	0.178342	1.13502	0.267957	0.0967868	0.164075	0.0251008	2.77339
	95% CI (higher)	16.3155	2.81187	7.78804	1.52304	0.350787	0.79028	0.194258	1.32538	0.326443	0.119013	0.177325	0.0290992	3.16261
6	Mean	15.5547	2.9318	7.9222	1.6304	0.1183	0.7145	0.1668	0.9959	0.0615	0.086	0.289	0.023	2.6622
	Std. Deviation	0.81151	0.11083	0.17869	0.25511	0.0234	0.06454	0.02096	0.06983	0.0049	0.01305	0.02902	0.00958	0.24332
	SEM	0.16565	0.02262	0.03648	0.05207	0.00478	0.01317	0.00428	0.01425	0.001	0.00266	0.00592	0.00195	0.04967
	95% CI (lower)	15.23	2.88746	7.8507	1.52834	0.108931	0.688687	0.158411	0.96797	0.05954	0.0807864	0.277397	0.019178	2.56485
	95% CI (higher)	15.8794	2.97614	7.9937	1.73246	0.127669	0.740313	0.175189	1.02383	0.06346	0.0912136	0.300603	0.026822	2.75955
7	Mean	14.2226	3.2413	8.2167	1.3823	0.3067	0.6018	0.1742	1.0838	0.3627	0.1649	0.1222	0.0273	2.823
	Std. Deviation	0.78898	0.17964	0.22005	0.09044	0.07424	0.08405	0.00861	0.12383	0.09498	0.04022	0.02338	0.0032	0.25428
	SEM	0.14405	0.0328	0.04018	0.01651	0.01356	0.01535	0.00157	0.02261	0.01734	0.00734	0.00427	0.00058	0.04642
	95% CI (lower)	13.9403	3.17701	8.13795	1.34994	0.280122	0.571714	0.171123	1.03948	0.328714	0.150514	0.113831	0.0261632	2.73202
	95% CI (higher)	14.5049	3.30559	8.29545	1.41466	0.333278	0.631886	0.177277	1.12812	0.396686	0.179286	0.130569	0.0284368	2.91398
8	Mean	15.5975	3.1597	7.8307	1.3418	0.0921	0.9872	0.2151	1.2951	0.0465	0.0773	0.3698	0.0092	2.6819
	Std. Deviation	0.37602	0.04671	0.10335	0.16626	0.02242	0.27344	0.05201	0.33693	0.00726	0.00899	0.05448	0.00182	0.48817
	SEM	0.06267	0.00778	0.01723	0.02771	0.00374	0.04557	0.00867	0.05616	0.00121	0.0015	0.00908	0.0003	0.08136
	95% CI (lower)	15.4747	3.14445	7.79693	1.28749	0.0847696	0.897883	0.198107	1.18503	0.0441284	0.07436	0.352003	0.008612	2.52243
	95% CI (higher)	15.7203	3.17495	7.86447	1.39611	0.0994304	1.07652	0.232093	1.40517	0.0488716	0.08024	0.387597	0.009788	2.84137
